# Supplementary material for: The Severity of COVID-19 Affects the Plasma Soluble Levels of the Immune Checkpoint HLA-G Molecule
Source: Int J Mol Sci. 2022 Aug 27;23(17):9736. doi: 10.3390/ijms23179736 (PMC9456149; doi:10.3390/ijms23179736)
Supplement: Supplementary file 1 [file ijms-23-09736-s001.zip]

Archive with 1 entries (1 files):
- ijms-1830942-supplementary.pdf
